# Supplementary material for: Enzybiotics LYSSTAPH-S and LYSDERM-S as Potential Therapeutic Agents for Chronic MRSA Wound Infections
Source: Antibiotics (Basel). 2020 Aug 15;9(8):519. doi: 10.3390/antibiotics9080519 (PMC7459665; doi:10.3390/antibiotics9080519)
Supplement: Supplementary file 1 [file antibiotics-09-00519-s001.zip]

Archive with 5 entries (5 files):
- SupplFig1.TIF
- SupplFig2.TIF
- SupplFig3.TIF
- SupplFig4.TIF
- SupplFig5.TIF
